# Supplementary material for: Structural insights of an LCP protein–LytR–from Streptococcus dysgalactiae subs. dysgalactiae through biophysical and in silico methods
Source: Front Chem. 2024 Aug 6;12:1379914. doi: 10.3389/fchem.2024.1379914 (PMC11337229; doi:10.3389/fchem.2024.1379914)
Supplement: Supplementary file 1 [file Presentation1.ZIP]

Archive with 15 entries (14 files):
- Supplementary Material Presentation/
- Supplementary Material Presentation/Suppl.Figure_3.tiff
- __MACOSX/Supplementary Material Presentation/._Suppl.Figure_3.tiff
- Supplementary Material Presentation/.DS_Store
- __MACOSX/Supplementary Material Presentation/._.DS_Store
- Supplementary Material Presentation/Suppl.Figure_2.tiff
- __MACOSX/Supplementary Material Presentation/._Suppl.Figure_2.tiff
- Supplementary Material Presentation/Suppl.Figure_5.tiff
- __MACOSX/Supplementary Material Presentation/._Suppl.Figure_5.tiff
- Supplementary Material Presentation/Suppl.Figure_4.tiff
- __MACOSX/Supplementary Material Presentation/._Suppl.Figure_4.tiff
- Supplementary Material Presentation/Suppl.Figure_6.tiff
- __MACOSX/Supplementary Material Presentation/._Suppl.Figure_6.tiff
- Supplementary Material Presentation/Suppl.Figure_1.tiff
- __MACOSX/Supplementary Material Presentation/._Suppl.Figure_1.tiff
